# Supplementary material for: Venom Proteome of Spine-Bellied Sea Snake (Hydrophis curtus) from Penang, Malaysia: Toxicity Correlation, Immunoprofiling and Cross-Neutralization by Sea Snake Antivenom
Source: Toxins (Basel). 2018 Dec 23;11(1):3. doi: 10.3390/toxins11010003 (PMC6356285; doi:10.3390/toxins11010003)
Supplement: Supplementary file 1 [file toxins-11-00003-s001.zip]

Archive with 1 entries (1 files):
- toxins-396237-supplementary.xlsx
