# Supplementary material for: Venom Proteome of Spine-Bellied Sea Snake (Hydrophis curtus) from Penang, Malaysia: Toxicity Correlation, Immunoprofiling and Cross-Neutralization by Sea Snake Antivenom
Source: Toxins (Basel). 2018 Dec 23;11(1):3. doi: 10.3390/toxins11010003 (PMC6356285; doi:10.3390/toxins11010003)
Supplement: Supplementary file 1 [file toxins-11-00003-s001.zip › toxins-396237-supplementary.xlsx]

## Sheet: Title page
Supplementary Table S1: Mass spectrometry results of venom from Hydrophis curtus (Penang, Malaysia).

## Sheet: F1
Fraction	Group	Subgroup	Spectra	Distinct Peptides	Distinct Summed MS/MS Search Score	% AA Coverage	Total Protein Spectral Intensity	Mean Protein Spectral Intensity	Protein MW (Da)	Protein pI	Species	Database Accession	Protein Name	z	Score	Fwd-Rev Score	SPI (%)	Spectrum Intensity	Sequence	RT (min)	Peak Width (sec)	Averagine Chi Squared	m/z Measured (Da)	Peptide pI	Relative abundance (% in fraction)	Relative abundance (% fraction in chromatogram)	Relative abundance (% overall)
1	1	1.1	2	2	28.12	28.3	4490000	2248500	9558.8	9.52	Hydrophis curtus	P68416	short neurotoxin 1	2	15.16	15.16	73	4140000	(R)GCGCPQVKPGIK(L)	1.87	10.81	0.95	650.828	10	1	0.228883	0.228883
														2	12.96	12.96	86.4	357000	(K)LECCHTNECNN(-)	2	21.62	0.99	725.762	4.5
								2248500																	1

## Sheet: F2
Fraction	Group	Subgroup	Spectra	Distinct Peptides	Distinct Summed MS/MS Search Score	% AA Coverage	Total Protein Spectral Intensity	Mean Protein Spectral Intensity	Protein MW (Da)	Protein pI	Species	Database Accession	Protein Name	z	Score	Fwd-Rev Score	SPI (%)	Spectrum Intensity	Sequence	RT (min)	Peak Width (sec)	Averagine Chi Squared	m/z Measured (Da)	Peptide pI	Relative abundance (% in fraction)	Relative abundance (% fraction in chromatogram)	Relative abundance (% overall)
2	1	1.1	3	3	62.47	30.1	72900000	2.42867e+07	11033.7	9.93	Hydrophis curtus	A3FM53	long neurotoxin 2	2	25.23	25.23	91.5	966000	(K)DINCCATDNCNTVANWK(S)	1.68	5.66	0.94	1028.42	4.21	1	0.0049	0.0049
														2	18.74	18.74	76.8	694000	(K)KSWCDAFCSSR(G)	1.8	16.72	0.9	702.295	8.75
														2	18.5	18.5	72.2	71200000	(K)SWCDAFCSSR(G)	2.78	54.91	0.9	638.248	5.55
								2.42867e+07																	1
																				10.15	12.7	0.98	1467.09	3.71
																				10.15	14.54	0.93	978.398	3.71
																				11.97	12.23	0.95	1158.52	5.32
																				10.15	12.7	0.98	1467.09	3.71
																				11.97	12.81	0.91	869.139	5.32
																				9.58	31.08	0.97	632.349	4.37
																				10.63	18.83	0.99	639.359	4.37
																				1.78	22.25	0.96	590.303	4.53
																				10.63	18.83	0.99	639.359	4.37

## Sheet: F3
Fraction	Group	Subgroup	Spectra	Distinct Peptides	Distinct Summed MS/MS Search Score	% AA Coverage	Total Protein Spectral Intensity	Mean Protein Spectral Intensity	Protein MW (Da)	Protein pI	Species	Database Accession	Protein Name	z	Score	Fwd-Rev Score	SPI (%)	Spectrum Intensity	Sequence	RT (min)	Peak Width (sec)	Averagine Chi Squared	m/z Measured (Da)	Peptide pI	Relative abundance (% in fraction)	Relative abundance (% fraction in chromatogram)	Relative abundance (% overall)
3	1	1.1	11	5	114.27	52.1	28600000	2.59703e+06	10845.5	9.85	Hydrophis curtus	Q8UW29	long neurotoxin 1	2	26.17	26.17	92.3	5160000	(K)DITCCATDNCNTVANWK(S)	1.78	11.19	0.93	1021.92	4.21	0.373068	0.0295	0.0110055
														2	25.95	25.95	100	1220000	(K)DGKDITCCATDNCNTVANWK(S)	1.6	0.13	0.99	1172	4.43
														2	22.28	22.28	91	345000	(K)KSWCDAFCSSR(G)	1.9	5.66	0.99	702.283	8.75
														3	21.23	21.23	93.4	825000	(R)TPYKPETCPPGQNLCYK(K)	1.88	16.6	0.98	684.987	8.1
														2	19.87	19.87	96.6	37300	(R)TPYKPETCPPGQNLCYK(K)	1.97	0.13	0.91	1026.98	8.1
														2	18.64	18.64	70.7	5060000	(K)SWCDAFCSSR(G)	7.1	221.39	0.98	638.247	5.55
														3	18.14	18.14	81	2920000	(K)DGKDITCCATDNCNTVANWK(S)	1.6	0.13	0.98	781.667	4.43
														3	17.28	17.28	78.5	3260000	(R)TPYKPETCPPGQNLCYK(K)	4.6	221.15	0.98	684.988	8.1
														3	16.02	16.02	72.6	2160000	(K)DITCCATDNCNTVANWK(S)	1.8	11.19	0.9	681.615	4.21
														3	13.73	13.73	72.8	5160000	(R)TPYKPETCPPGQNLCYK(K)	11.78	234.77	0.99	684.989	8.1
														3	13.22	13.22	72.1	2420000	(R)TPYKPETCPPGQNLCYK(K)	6.9	221.39	0.98	684.988	8.1
	1	1.2	4	4	84.14	49.4	12400000	3106250	11033.7	9.93	Hydrophis curtus	A3FM53	long neurotoxin 2	2	26.29	26.29	92.4	3170000	(K)DINCCATDNCNTVANWK(S)	1.67	11.19	0.89	1028.42	4.21	0.446218	0.0295	0.0131634
														2	22.28	22.28	91	345000	(K)KSWCDAFCSSR(G)	1.9	5.66	0.99	702.283	8.75
														2	18.64	18.64	70.7	5060000	(K)SWCDAFCSSR(G)	7.1	221.39	0.98	638.247	5.55
														2	16.93	16.93	81.4	3850000	(R)THPYKPETCPPGQNLCYK(K)	1.42	0.13	0.98	1095.51	8.13
	2	2.1	2	2	40.42	46.2	1540000	770500	10837.4	9.4	Ophiophagus hannah	Q53B58	long neurotoxin OH-55	3	22.91	22.91	89.7	1190000	(K)SETCPAGQDICYTETWCDAWCTSR(G)	10.08	15.9	0.95	985.388	3.91	0.110684	0.0295	0.00326517
														3	17.51	17.51	87.9	351000	(R)VNLGCAATCPIVKPGVEIK(C)	2.15	0.13	0.97	676.032	8.56
	3	3.1	2	1	21.62	21.9	975000	487500	10545	8.03	Ophiophagus hannah	Q53B57	long neurotoxin OH-56	2	21.62	21.62	100	304000	(K)VNPGVDIICCSTDNCNPFPK(R)	8.88	22.25	0.98	1154.01	4.21	0.0700303	0.0295	0.00206589
														3	15.21	15.21	87.5	671000	(K)VNPGVDIICCSTDNCNPFPK(R)	8.88	22.25	0.96	769.679	4.21
								6.96128e+06																	1		0.0295

## Sheet: F4
Fraction	Group	Subgroup	Spectra	Distinct Peptides	Distinct Summed MS/MS Search Score	% AA Coverage	Total Protein Spectral Intensity	Mean Protein Spectral Intensity	Protein MW (Da)	Protein pI	Species	Database Accession	Protein Name	z	Score	Fwd-Rev Score	SPI (%)	Spectrum Intensity	Sequence	RT (min)	Peak Width (sec)	Averagine Chi Squared	m/z Measured (Da)	Peptide pI	Relative abundance (% in fraction)	Relative abundance (% fraction in chromatogram)	Relative abundance (% overall)
4	1	1.1	6	5	92.36	50	25100000	3.47717e+06	17798.8	5	Hydrophis curtus	Q8UW31	acidic phospholipase A2 57	3	22.67	22.67	95.2	8900000	(K)LPACNYMLSGPYYNLYTYDCVEHQLTCK(D)	12.33	16.72	0.94	1158.51	5.32	0.0550158	0.0153	0.000841742
														2	22.29	22.29	82.3	271000	(R)MTLDYMDYGCYCGTGGSGTPVDELDR(C)	10.12	22.13	0.88	1467.09	3.71
														2	22.29	22.29	82.3	271000	(R)MTLDYMDYGCYCGTGGSGTPVDELDR(C)	10.12	22.13	0.88	1467.09	3.71
														3	17.43	17.43	73.3	265000	(R)MTLDYMDYGCYCGTGGSGTPVDELDR(C)	10.12	5.4	0.91	978.397	3.71
														2	17	12.57	88.2	10400000	(R)TAAICFAGAPYNK(E)	1.92	5.66	0.99	692.331	8.26
														2	12.27	12.27	79.5	756000	(K)ENYNIDLNK(H)	1.6	0.13	0.99	561.772	4.37
	1	1.2	4	2	46.47	25.6	56500000	14115675	17742.8	5.46	Enhydrina schistosa	Unigene22561_ESM	acidic phospholipase A2 57	2	29.47	29.47	100	14400000	(R)SSLDYADYGCYCGAGGSGTPVDELDR©	7.3	38.85	1	1393.07	3.71	0.223338	0.0153	0.00341708
														3	23.37	23.37	94.3	31600000	(R)SSLDYADYGCYCGAGGSGTPVDELDR(C)	7.32	49.92	0.98	929.051	3.71
														2	17	12.57	88.2	10400000	(R)TAAICFAGAPYNK(E)	1.92	5.66	0.99	692.331	8.26
														3	15.57	15.57	76.6	62700	(R)SSLDYADYGCYCGAGGSGTPVDELDR(C)	3.25	0	-8.06	929.051	3.71
	1	1.3	3	2	43.43	28.7	8070000	2692000	17029.2	8.96	Hydrophis curtus	CL4079.Contig1_HCM	basic phospholipase A2 73	2	22.29	22.29	82.3	271000	(R)MTLDYMDYGCYCGTGGSGTPVDELDR(C)	10.12	22.13	0.88	1467.09	3.71	0.0425929	0.0153	0.000651671
														2	21.14	21.14	89	7540000	(K)MLIYDYDCGSNGPYCK(N)	2.48	5.53	0.86	978.401	4.21
														3	17.43	17.43	73.3	265000	(R)MTLDYMDYGCYCGTGGSGTPVDELDR(C)	10.12	5.4	0.91	978.397	3.71
	1	1.4	2	2	35.82	52.7	12900000	6475000	9005.9	4.43	Calliophis intestinalis	CL2932.Contig3_CIM	acidic phospholipase A2 57	3	22.67	22.67	95.2	8900000	(K)LPACNYMLSGPYYNLYTYDCVEHQLTCK(D)	12.33	16.72	0.94	1158.51	5.32	0.102448	0.0153	0.00156745
														2	13.15	13.15	76.1	4050000	(R)TAAICFAGAPY(-)	7.32	49.92	1	571.271	5.19
	2	2.1	5	3	66.02	35.2	92900000	18572540	14244.7	9.01	Enhydrina schistosa	P00610	basic phospholipase A2	2	29.47	29.47	100	14400000	(R)SSLDYADYGCYCGAGGSGTPVDELDR(C)	7.3	38.85	1	1393.07	3.71	0.293855	0.0153	0.00449598
														3	23.37	23.37	94.3	31600000	(R)SSLDYADYGCYCGAGGSGTPVDELDR(C)	7.32	49.92	0.98	929.051	3.71
														2	20.62	16.74	90.5	23800000	(-)NLVQFSYVITCANHNR(R)	7.95	105.25	1	968.478	8.75
														3	15.93	9.6	84.3	23000000	(-)NLVQFSYVITCANHNRR(S)	4.48	127.34	0.99	698.021	10.84
														3	15.57	15.57	76.6	62700	(R)SSLDYADYGCYCGAGGSGTPVDELDR(C)	3.25	0	-8.06	929.051	3.71
	2	2.2	4	2	50.61	28.7	53700000	13400675	16934	8.98	Hydrophis curtus	Q8UW30	basic phospholipase A2 73	2	29.47	29.47	100	14400000	(R)SSLDYADYGCYCGAGGSGTPVDELDR(C)	7.3	38.85	1	1393.07	3.71	0.212026	0.0153	0.00324399
														3	23.37	23.37	94.3	31600000	(R)SSLDYADYGCYCGAGGSGTPVDELDR(C)	7.32	49.92	0.98	929.051	3.71
														2	21.14	21.14	89	7540000	(K)MLIYDYDCGSNGPYCK(N)	2.48	5.53	0.86	978.401	4.21
														3	15.57	15.57	76.6	62700	(R)SSLDYADYGCYCGAGGSGTPVDELDR(C)	3.25	0	-8.06	929.051	3.71
	3	3.1	2	1	20.76	24.6	8940000	4470000	8327.7	9.52	Hydrophis curtus	Unigene14087_HCM	waprin-Rha1	3	20.76	11.02	90.5	3900000	(K)VGSCPNVDIPIPPLGICR(T)	11.63	27.79	1	655.34	5.81	0.0707244	0.0153	0.00108208
														2	19.55	19.55	97.2	5040000	(K)VGSCPNVDIPIPPLGICR(T)	11.63	27.79	1	982.508	5.81
								6.32031e+07																	1		0.0153

## Sheet: F5
Fraction	Group	Subgroup	Spectra	Distinct Peptides	Distinct Summed MS/MS Search Score	% AA Coverage	Total Protein Spectral Intensity	Mean Protein Spectral Intensity	Protein MW (Da)	Protein pI	Species	Database Accession	Protein Name	z	Score	Fwd-Rev Score	SPI (%)	Spectrum Intensity	Sequence	RT (min)	Peak Width (sec)	Averagine Chi Squared	m/z Measured (Da)	Peptide pI	Relative abundance (% in fraction)	Relative abundance (% fraction in chromatogram)	Relative abundance (% overall)
5	1	1.1	5	4	85.11	46.2	56500000	11300000	14244.7	9.01	Enhydrina schistosa	P00610	basic phospholipase A2	2	29.47	29.47	100	7470000	(R)SSLDYADYGCYCGAGGSGTPVDELDR(C)	10.58	16.72	1	1393.07	3.71	0.228242	0.1271	0.0290096
														2	21.97	18.13	91.4	12100000	(-)NLVQFSYVITCANHNR(R)	11.55	16.72	1	968.481	8.75
														2	19.64	15.42	86.8	21600000	(R)NAYNNANYNIDTK(K)	5.62	20.94	1	757.848	5.83
														3	19.27	19.27	84.7	14000000	(R)SSLDYADYGCYCGAGGSGTPVDELDR(C)	10.58	16.72	0.97	929.05	3.71
														3	14.03	4.48	80	1330000	(-)NLVQFSYVITCANHNRR(S)	10.87	16.72	1	698.022	10.84
	1	1.2	4	3	64.58	38.3	26200000	6546750	16970	7.88	Hydrophis curtus	Q8UW08	basic phospholipase A2	2	29.47	29.47	100	7470000	(R)SSLDYADYGCYCGAGGSGTPVDELDR(C)	10.58	16.72	1	1393.07	3.71	0.132234	0.1271	0.0168069
														2	22.06	22.06	93.2	4350000	(K)MLIYDYYCGSDGPYCR(N)
														3	19.27	19.27	84.7	14000000	(R)SSLDYADYGCYCGAGGSGTPVDELDR(C)
														2	13.05	9.29	73.8	367000	(R)NAYNNANYNIDTNK(R)	5.48	18.47	1	814.869	5.83
	1	1.3	4	3	60.39	44.9	43400000	10843500	14008.4	9.01	Hydrophis curtus	Q8UW30	basic phospholipase A2 73	2	29.47	29.47	100	7470000	(R)SSLDYADYGCYCGAGGSGTPVDELDR(C)	10.58	16.72	1	1393.07	3.71	0.219022	0.1271	0.0278377
														2	19.64	15.42	86.8	21600000	(R)NAYNNANYNIDTK(K)	5.62	20.94	1	757.848	5.83
														3	19.27	19.27	84.7	14000000	(R)SSLDYADYGCYCGAGGSGTPVDELDR(C)	10.58	16.72	0.97	929.05	3.71
														3	11.28	11.28	70.2	304000	(-)LVQFSYVITCANHNR(R)	10.65	16.72	1	607.972	8.75
	1	1.4	4	2	46.67	25.6	28100000	7026000	17742.8	5.46	Enhydrina schistosa	Unigene22561_ESM	acidic phospholipase A2 57	2	29.47	29.47	100	7470000	(R)SSLDYADYGCYCGAGGSGTPVDELDR(C)	10.58	16.72	1	1393.07	3.71	0.141914	0.1271	0.0180373
														3	19.27	19.27	84.7	14000000	(R)SSLDYADYGCYCGAGGSGTPVDELDR(C)	10.58	16.72	0.97	929.05	3.71
														2	17.2	11.18	87.3	6440000	(R)TAAICFAGAPYNK(E)	9.03	11.19	1	692.339	8.26
														3	13.97	13.97	78.5	194000	(R)TAAICFAGAPYNK(E)	9.02	16.59	1	461.895	8.26
	1	1.5	2	2	45.14	34	22200000	11112500	11576.8	9.05	Naja Naja	CL339.Contig1_NNSL	basic phospholipase A2	2	25.5	25.5	94.4	625000	(-)ADYGCYCGAGGSGTPVDELDR(C)	8.92	16.72	0.95	1110.45	3.84	0.224455	0.1271	0.0285282
														2	19.64	15.42	86.8	21600000	(R)NAYNNANYNIDTK(K)	5.62	20.94	1	757.848	5.83
	2	2.1	4	3	47.42	32.8	7490000	1872000	17798.8	5	Hydrophis curtus	Q8UW31	acidic phospholipase A2 57	2	17.2	11.18	87.3	6440000	(R)TAAICFAGAPYNK(E)	9.03	11.19	1	692.339	8.26	0.0378115	0.1271	0.00480584
														3	16.69	8.61	83.5	489000	(R)TAAICFAGAPYNKENYNIDLNK(H)	10.6	33.31	0.92	829.738	5.74
														3	13.97	13.97	78.5	194000	(R)TAAICFAGAPYNK(E)	9.02	16.59	1	461.895	8.26
														4	13.53	13.53	70.6	365000	(K)LPACNYMLSGPYYNLYTYDCVEHQLTCK(D)	14.13	18.44	0.92	869.139	5.32
	2	2.2	2	2	31.85	62.3	411000	205550	9291.1	4.27	Bungurus caeruleus	Unigene17389_BCSL	acidic phospholipase A2 57	2	18.32	18.32	79.7	46100	(-)MDYGCYCGTGGSGTPVDELDR(C)	9.43	0	0.88	1155.47	3.84	0.00415179	0.1271	0.000527692
														4	13.53	13.53	70.6	365000	(K)LPACNYMLSGPYYNLYTYDCVEHQLTCK(D)	14.13	18.44	0.92	869.139	5.32
	2	2.3	2	2	24.1	52.7	1210000	602500	9005.9	4.43	Calliophis intestinalis	CL2932.Contig3_CIM	acidic phospholipase A2 57	4	13.53	13.53	70.6	365000	(K)LPACNYMLSGPYYNLYTYDCVEHQLTCK(D)	14.13	18.44	0.92	869.139	5.32	0.0121696	0.1271	0.00154675
														2	10.57	10.57	73.3	840000	(R)TAAICFAGAPY(-)	11.18	11.19	0.99	571.27	5.19
								49508800																	1		0.1271

## Sheet: F6
Fraction	Group	Subgroup	Spectra	Distinct Peptides	Distinct Summed MS/MS Search Score	% AA Coverage	Total Protein Spectral Intensity	Mean Protein Spectral Intensity	Protein MW (Da)	Protein pI	Species	Database Accession	Protein Name	z	Score	Fwd-Rev Score	SPI (%)	Spectrum Intensity	Sequence	RT (min)	Peak Width (sec)	Averagine Chi Squared	m/z Measured (Da)	Peptide pI	Relative abundance (% in fraction)	Relative abundance (% fraction in chromatogram)	Relative abundance (% overall)
6	1	1.1	30	7	131.08	57.2	486000000	1.61988e+07	17798.8	5	Hydrophis curtus	Q8UW31	acidic phospholipase A2 57	3	26.19	26.19	95.9	7970000	(R)MTLDYMDYGCYCGTGGSGTPVDELDR(C)	14.05	183	0.92	978.396	3.71	0.587262	0.4787	0.281123
														2	25.67	22.55	100	7190000	(R)TAAICFAGAPYNKENYNIDLNK(H)	8.27	33.31	1	1244.1	5.74
														3	25.52	25.52	97.1	29400000	(R)MTLDYMDYGCYCGTGGSGTPVDELDR(C)	15.72	235.38	0.91	978.396	3.71
														3	25.46	25.46	92.3	20500000	(R)MTLDYMDYGCYCGTGGSGTPVDELDR(C)	19.13	237.78	0.91	978.396	3.71
														3	22.59	22.59	94	31200000	(R)MTLDYMDYGCYCGTGGSGTPVDELDR(C)	17.18	234.95	0.91	978.396	3.71
														3	21.41	21.41	82.6	8230000	(R)MTLDYMDYGCYCGTGGSGTPVDELDR(C)	20.5	138.32	0.91	978.396	3.71
														3	20.09	13.29	94.2	62200000	(R)TAAICFAGAPYNKENYNIDLNK(H)	8.33	49.91	0.87	829.738	5.74
														3	19.01	19.01	83.5	11500000	(K)LPACNYMLSGPYYNLYTYDCVEHQLTCK(D)	15.35	234.75	0.94	1158.51	5.32
														2	18.35	13.13	83.5	1250000	(R)TAAICFAGAPYNK(E)	14.5	184.99	1	692.339	8.26
														2	18.01	18.01	83.7	83300	(K)LPACNYMLSGPYYNLYTYDCVEHQLTCK(D)	11.63	0.13	0.98	1737.27	5.32
														3	17.07	17.07	86.4	10100000	(K)LPACNYMLSGPYYNLYTYDCVEHQLTCK(D)	15.15	211.79	0.94	1158.51	5.32
														2	16.18	12.23	84.7	158000000	(R)TAAICFAGAPYNK(E)	3.43	62.73	0.96	692.34	8.26
														2	16.11	11.46	84	7000000	(R)TAAICFAGAPYNK(E)	5.77	166.64	0.94	692.339	8.26
														2	15.73	11.04	76.5	140000	(R)TAAICFAGAPYNK(E)	10.8	60.97	0.99	692.339	8.26
														2	15.61	15.61	81.2	585000	(R)TAAICFAGAPYNK(E)	8.28	138.4	1	692.34	8.26
														3	15.08	15.08	80.1	9130000	(K)LPACNYMLSGPYYNLYTYDCVEHQLTCK(D)	16.33	150.85	0.95	1158.51	5.32
														2	14.41	14.41	79.2	3000000	(K)ENYNIDLNK(H)	4.43	209	1	561.774	4.37
														4	14.31	14.31	74.9	1840000	(R)MTLDYMDYGCYCGTGGSGTPVDELDR(C)	10.13	38.85	0.9	734.049	3.71
														4	14.18	7.29	79.2	6750000	(R)TAAICFAGAPYNKENYNIDLNKHCQ(-)	7.48	27.78	0.93	728.841	6.41
														3	14.09	14.09	79.8	26000000	(R)TAAICFAGAPYNK(E)	2.83	106.55	0.99	461.895	8.26
														4	13.63	13.63	73.1	54000000	(K)LPACNYMLSGPYYNLYTYDCVEHQLTCK(D)	12.07	57.75	0.88	869.139	5.32
														3	13.49	13.49	71.7	5430000	(K)LPACNYMLSGPYYNLYTYDCVEHQLTCK(D)	17.97	119.89	0.94	1158.51	5.32
														2	13.42	13.42	74.7	1630000	(R)TAAICFAGAPYNK(E)	14.98	154.08	1	692.34	8.26
														3	13.33	13.33	79.9	7300000	(K)LPACNYMLSGPYYNLYTYDCVEHQLTCK(D)	16.42	119.89	0.95	1158.51	5.32
														2	13.27	13.27	74.2	1000000	(K)AFICNCDR(T)	5.62	186.58	0.95	528.222	5.88
														3	13.06	13.06	76.3	445000	(R)TAAICFAGAPYNK(E)	4.07	11.31	1	461.894	8.26
														3	13.03	13.03	71	6360000	(K)LPACNYMLSGPYYNLYTYDCVEHQLTCK(D)	17.25	119.87	0.94	1158.51	5.32
														4	12.93	5.02	77.4	3490000	(R)TAAICFAGAPYNKENYNIDLNK(H)	8.32	44.25	1	622.555	5.74
														2	12.28	12.28	79.8	2190000	(K)ENYNIDLNK(H)	1.65	10.94	0.9	561.773	4.37
														2	12.13	12.13	74.8	2050000	(K)AFICNCDR(T)	4.42	211.86	0.98	528.223	5.88
	1	1.2	4	2	46.96	28.7	2260000	565000	16970	7.88	Hydrophis curtus	Q8UW08	basic phospholipase A2	2	26.76	26.76	93.5	374000	(R)SSLDYADYGCYCGAGGSGTPVDELDR(C)	8.17	33.31	0.98	1393.07	3.71	0.0204832	0.4787	0.00980532
														3	23.61	23.61	89.7	666000	(R)SSLDYADYGCYCGAGGSGTPVDELDR(C)	8.18	44.38	0.97	929.048	3.71
														2	20.2	20.2	86.7	596000	(K)MLIYDYYCGSDGPYCR(N)	9.15	22.25	0.94	1016.91	4.21
														3	19.64	19.64	85.7	624000	(K)MLIYDYYCGSDGPYCR(N)	9.15	22.25	0.97	678.28	4.21
	1	1.3	3	2	42.22	34.4	1380000	458667	14244.7	9.01	Enhydrina schistosa	P00610	basic phospholipase A2	2	26.76	26.76	93.5	374000	(R)SSLDYADYGCYCGAGGSGTPVDELDR(C)	8.17	33.31	0.98	1393.07	3.71	0.0166283	0.4787	0.00795996
														3	23.61	23.61	89.7	666000	(R)SSLDYADYGCYCGAGGSGTPVDELDR(C)	8.18	44.38	0.97	929.048	3.71
														3	15.46	10.83	77.4	336000	(-)NLVQFSYVITCANHNR(R)	9.68	5.66	0.97	645.989	8.75
	1	1.4	13	2	41.03	62.3	114000000	8.79256e+06	9291.1	4.27	Bungarus caeruleus	Unigene17389_BCSL	acidic phospholipase A2 57	2	22.02	22.02	82.8	1160000	(-)MDYGCYCGTGGSGTPVDELDR(C)	4.6	134.62	0.99	1155.46	3.84	0.318761	0.4787	0.152591
														2	20.49	20.49	84.8	1360000	(-)MDYGCYCGTGGSGTPVDELDR(C)	4.75	166.95	0.99	1155.46	3.84
														3	19.01	19.01	83.5	11500000	(K)LPACNYMLSGPYYNLYTYDCVEHQLTCK(D)	15.35	234.75	0.94	1158.51	5.32
														2	18.01	18.01	83.7	83300	(K)LPACNYMLSGPYYNLYTYDCVEHQLTCK(D)	11.63	0.13	0.98	1737.27	5.32
														3	17.51	17.51	75.2	3670000	(-)MDYGCYCGTGGSGTPVDELDR(C)	4.7	167.63	0.97	770.642	3.84
														3	17.07	17.07	86.4	10100000	(K)LPACNYMLSGPYYNLYTYDCVEHQLTCK(D)	15.15	211.79	0.94	1158.51	5.32
														2	16.65	16.65	81.8	1210000	(-)MDYGCYCGTGGSGTPVDELDR(C)	5.02	150.21	0.97	1155.46	3.84
														3	15.83	15.83	72.6	3000000	(-)MDYGCYCGTGGSGTPVDELDR(C)	5.23	190.46	0.96	770.642	3.84
														3	15.08	15.08	80.1	9130000	(K)LPACNYMLSGPYYNLYTYDCVEHQLTCK(D)	16.33	150.85	0.95	1158.51	5.32
														4	13.63	13.63	73.1	54000000	(K)LPACNYMLSGPYYNLYTYDCVEHQLTCK(D)	12.07	57.75	0.88	869.139	5.32
														3	13.49	13.49	71.7	5430000	(K)LPACNYMLSGPYYNLYTYDCVEHQLTCK(D)	17.97	119.89	0.94	1158.51	5.32
														3	13.33	13.33	79.9	7300000	(K)LPACNYMLSGPYYNLYTYDCVEHQLTCK(D)	16.42	119.89	0.95	1158.51	5.32
														3	13.03	13.03	71	6360000	(K)LPACNYMLSGPYYNLYTYDCVEHQLTCK(D)	17.25	119.87	0.94	1158.51	5.32
	1	1.5	3	2	38.92	35.5	1570000	522000	14008.4	9.01	Hydrophis curtus	Q8UW30	basic phospholipase A2 73	2	26.76	26.76	93.5	374000	(R)SSLDYADYGCYCGAGGSGTPVDELDR(C)	8.17	33.31	0.98	1393.07	3.71	0.0189243	0.4787	0.00905908
														3	23.61	23.61	89.7	666000	(R)SSLDYADYGCYCGAGGSGTPVDELDR(C)	8.18	44.38	0.97	929.048	3.71
														2	12.16	12.16	71.4	526000	(K)MLIYDYDCGSNGPYCK(N)	6.97	39.68	0.92	978.402	4.21
	2	2.1	3	2	31.08	23.6	3140000	1.04653e+06	17751.7	5.03	Denisonia devisi	R4G2S8	PLA-2-Den-2	3	17.81	17.81	81	89600	(K)LPACNYMLSGPYYNTFKYDCVEHQLTCK(D)	11.53	0	0.86	1158.18	6.75	0.0379405	0.4787	0.0181621
														2	13.27	13.27	74.2	1000000	(R)AFICNCDR(T)	5.62	186.58	0.95	528.222	5.88
														2	12.13	12.13	74.8	2050000	(R)AFICNCDR(T)	4.42	211.86	0.98	528.223	5.88
								2.75835e+07																	1		0.4787

## Sheet: F7
Fraction	Group	Subgroup	Spectra	Distinct Peptides	Distinct Summed MS/MS Search Score	% AA Coverage	Total Protein Spectral Intensity	Mean Protein Spectral Intensity	Protein MW (Da)	Protein pI	Species	Database Accession	Protein Name	z	Score	Fwd-Rev Score	SPI (%)	Spectrum Intensity	Sequence	RT (min)	Peak Width (sec)	Averagine Chi Squared	m/z Measured (Da)	Peptide pI	Relative abundance (% in fraction)	Relative abundance (% fraction in chromatogram)	Relative abundance (% overall)
7	1	1.1	23	13	242.58	35.2	670000000	2.91127e+07	37847.5	5.44	Hydrophis curtus	CL2848.Contig2_HCM	Extracellular matrix protein 1	3	23.9	23.9	100	1190000	(K)TPFYKLEEFPPGRPSLSNLGALCSVGR(I)	11.4	50.5	1	998.183	8.26	1	0.0016	0.0016
														3	22.64	22.64	86.9	713000	(R)KTPFYKLEEFPPGRPSLSNLGALCSVGR(I)	10.63	48.39	1	1040.88	9.7
														2	21.93	14.19	85.4	983000	(R)IKPSYGPWNLPQTSFSHLSR(Q)	9.65	16.72	0.99	1158.1	9.99
														3	21.27	11.3	86.9	31200000	(K)LEEFPPGRPSLSNLGALCSVGR(I)	10.42	59.19	1	786.075	6.14
														2	21.22	21.22	91.5	47300000	(R)SYLGHVSLLR(R)	5.77	78.23	1	572.826	8.49
														2	21.18	21.18	91.7	389000	(K)LPCASNEWEK(C)	1.6	5.66	0.96	617.281	4.53
														2	20.36	20.36	89.6	47900000	(R)SYLGHVSLLR(R)	5.77	81.36	1	572.826	8.49
														3	20.11	20.11	87.9	331000	(R)TLCAQGMKSQFITAFCSSQR(R)	9.38	11.19	0.95	774.366	11
														4	19.15	10.08	92.2	8770000	(R)KTPFYKLEEFPPGRPSLSNLGALCSVGR(I)	10.65	48.39	1	780.913	9.7
														4	18.55	8.36	95.8	8010000	(K)TPFYKLEEFPPGRPSLSNLGALCSVGR(I)	11.38	48.78	0.99	748.888	8.26
														2	18.11	18.11	79.5	94300000	(K)SQFITAFCSSQR(R)	6.42	60.76	1	716.337	9.47
														4	17.34	7.74	90.4	8010000	(K)TPFYKLEEFPPGRPSLSNLGALCSVGR(I)	11.38	48.78	0.99	748.888	8.26
														3	16.5	16.5	81.3	13200000	(R)IKPSYGPWNLPQTSFSHLSR(Q)	9.67	16.72	1	772.403	9.99
														5	15.78	6.64	83.8	13300000	(R)KTPFYKLEEFPPGRPSLSNLGALCSVGR(I)	10.65	48.39	1	624.932	9.7
														2	15.42	15.42	93.5	753000	(R)SYLGHVSLLRR(Q)	2.03	25.88	0.99	650.878	10.83
														3	15.21	9.71	82.1	2830000	(R)QFTHCCQLAEDQKLPCASNEWEK(C)	1.83	16.59	0.98	960.423	4.83
														3	14.7	14.7	72.2	534000	(R)NDCFDRSYLGHVSLLR(R)	8.82	24.36	0.99	651.322	6.75
														2	13.73	13.73	75.9	6480000	(R)LNCFAR(Q)	1.47	16.59	0.84	390.694	9.75
														3	13.3	13.3	80.2	184000000	(R)SYLGHVSLLR(R)	5.8	83.4	0.95	382.219	8.49
														2	13.16	6.14	84.6	9120000	(K)SQFITAFCSSQRR(S)	3.27	54.48	1	794.389	12
														3	13.05	13.05	78.4	184000000	(R)SYLGHVSLLR(R)	5.8	83.4	0.95	382.219	8.49
														2	11.89	5.63	74.6	1330000	(K)LEEFPPGRPSLSNLGALCSVGR(I)	10.42	59.19	1	1178.61	6.14
														3	11.81	11.81	77.2	4950000	(R)SYLGHVSLLRR(Q)	2.03	20.47	1	434.253	10.83
								2.91127e+07																	1
																												5.83
																												5.63

## Sheet: F8
Fraction	Group	Subgroup	Spectra	Distinct Peptides	Distinct Summed MS/MS Search Score	% AA Coverage	Total Protein Spectral Intensity	Mean Protein Spectral Intensity	Protein MW (Da)	Protein pI	Species	Database Accession	Protein Name	z	Score	Fwd-Rev Score	SPI (%)	Spectrum Intensity	Sequence	RT (min)	Peak Width (sec)	Averagine Chi Squared	m/z Measured (Da)	Peptide pI	Relative abundance (% in fraction)	Relative abundance (% fraction in chromatogram)	Relative abundance (% overall)
8	1	1.1	18	8	143.01	33.7	579000000	3.22203e+07	17248.1	8.9	Hydrophis curtus	CL2323.Contig2_HCM	lysozyme C, milk isozyme-like	3	24.42	19.1	100	33000000	(R)TVGPPNSDGSRDYGIFQINSR(Y)	6.63	33.31	0.95	760.706	5.63	1	0.0077	0.0077
														2	22.86	17.93	95.6	17800000	(R)TVGPPNSDGSRDYGIFQINSR(Y)	5.9	132.87	0.99	1140.55	5.63
														3	22.49	14.84	96.2	147000000	(R)TVGPPNSDGSRDYGIFQINSR(Y)	5.77	149.47	0.99	760.706	5.63
														3	22.48	14.83	96	93500000	(R)TVGPPNSDGSRDYGIFQINSR(Y)	5.07	138.4	0.99	760.705	5.63
														2	19.26	14.6	83.7	431000	(K)IFTKCELLSILR(E)	11.43	11.19	1	746.931	8.75
														2	18.78	12.95	91.9	7020000	(R)TVGPPNSDGSR(D)	1.42	0.13	0.9	543.761	5.5
														2	18.6	12.87	87	12100000	(R)TVGPPNSDGSRDYGIFQINSR(Y)	5.25	155	0.98	1140.55	5.63
														3	18.51	18.51	87.9	199000	(R)IVRDPQKMDAWVAWR(N)	6.85	0.13	0.97	624.329	8.75
														2	18.34	10.99	92.2	9140000	(R)IVRDPQKMDAWVAWR(N)	4.7	160.4	1	935.992	8.75
														2	18.33	10.55	91.5	8540000	(R)IVRDPQKMDAWVAWR(N)	5.58	132.87	1	935.991	8.75
														2	18.01	18.01	82	2360000	(R)DPQKMDAWVAWR(N)	7.85	72.04	1	751.865	5.96
														3	18.01	18.01	90.7	1790000	(K)IFTKCELLSILR(E)	11.43	11.19	0.99	498.289	8.75
														3	17.84	17.84	91.2	88800000	(R)IVRDPQKMDAWVAWR(N)	4.32	110.75	0.99	624.329	8.75
														3	17.81	17.81	91.1	144000000	(R)IVRDPQKMDAWVAWR(N)	5.15	182.65	0.99	624.33	8.75
														2	15.17	5.12	79.2	6190000	(K)CELLSILR(E)	10.48	5.66	0.98	502.283	6
														2	15	4.91	79.8	2590000	(K)CELLSILREK(G)	7.82	60.97	1	630.852	6.14
														2	13.86	7.83	80	34600	(R)DYGIFQINSR(Y)	9.53	0.13	0.96	606.803	5.83
														3	12.62	12.62	77.8	5470000	(R)DPQKMDAWVAWR(N)	7.85	66.5	0.99	501.578	5.96
								3.22203e+07																	1

## Sheet: F9
Fraction	Group	Subgroup	Spectra	Distinct Peptides	Distinct Summed MS/MS Search Score	% AA Coverage	Total Protein Spectral Intensity	Mean Protein Spectral Intensity	Protein MW (Da)	Protein pI	Species	Database Accession	Protein Name	z	Score	Fwd-Rev Score	SPI (%)	Spectrum Intensity	Sequence	RT (min)	Peak Width (sec)	Averagine Chi Squared	m/z Measured (Da)	Peptide pI	Relative abundance (% in fraction)	Relative abundance (% fraction in chromatogram)	Relative abundance (% overall)
9	1	1.1	10	8	148.33	52.1	60300000	6025810	27394.6	9.67	Hydrophis curtus	Q8UW11	cysteine-rich venom protein 2	2	26.8	26.8	93.4	422000	(K)SGPSCGDCPSACVNGLCTNPCEYEDAYTNCNDLVK(E)	8.5	0	0.54	1992.78	3.77	0.400957	0.0819	0.0328384
														3	25.8	25.8	96.5	8670000	(K)SGPSCGDCPSACVNGLCTNPCEYEDAYTNCNDLVK(E)	8.62	5.66	0.83	1328.85	3.77
														3	23.03	23.03	91.2	17900000	(K)CSSTKYLYVCQYCPAGNIR(S)	5.75	83.33	0.95	780.691	9.53
														3	22.75	22.75	89.7	17900000	(K)CSSTKYLYVCQYCPAGNIR(S)	5.75	83.33	0.95	780.691	9.53
														2	22.47	16.31	92.5	7390000	(R)EIVDKHNALR(R)	1.42	0.13	0.89	597.833	6.85
														2	18.27	18.27	73.5	6160000	(K)SQCPATCFCHNK(I)	1.42	0.13	0.94	755.305	8.49
														2	15.66	7.97	86.5	51000	(R)KCQTEWIK(S)	1.6	0.13	0.97	546.778	8.59
														3	15.65	12.05	77.5	1720000	(K)NFVYGIGAKPPGSVIGHYTQIVWYK(S)	11.58	21.23	0.99	932.163	9.41
														3	14.27	14.27	75.1	35000	(K)YLYVCQYCPAGNIRSSIATPYK(S)	8.43	5.4	0.92	875.428	9.4
														3	12.18	12.18	80.2	10100	(R)SVKPTAR(N)	1.4	0	0.98	253.491	11
	1	1.2	8	6	111.6	38.2	50200000	6.26939e+06	27275.8	10.1	Enhydrina schistosa	CL131.Contig1_ESM	cysteine-rich secretory protein	2	24	24	96.5	2500000	(K)SGPSCGDCPSACVNGLCTNPCK(Y)	1.52	0.13	0.9	1199.47	5.55	0.417165	0.0819	0.0341658
														3	23.03	23.03	91.2	17900000	(K)CSSTKYLYVCQYCPAGNIR(S)	5.75	83.33	0.95	780.691	9.53
														3	22.75	22.75	89.7	17900000	(K)CSSTKYLYVCQYCPAGNIR(S)	5.75	83.33	0.95	780.691	9.53
														2	22.47	16.31	92.5	7390000	(R)EIVDKHNALR(R)	1.42	0.13	0.89	597.833	6.85
														3	16.38	16.38	82.9	2700000	(K)SGPSCGDCPSACVNGLCTNPCK(Y)	1.52	0.13	0.93	799.982	5.55
														3	15.65	12.05	77.5	1720000	(K)NFVYGIGAKPPGSVIGHYTQIVWYK(S)	11.58	21.23	0.99	932.163	9.41
														3	14.27	14.27	75.1	35000	(K)YLYVCQYCPAGNIRSSIATPYK(S)	8.43	5.4	0.92	875.428	9.4
														3	12.18	12.18	80.2	10100	(R)SVKPTAR(N)	1.4	0	0.98	253.491	11
	1	1.3	3	3	51.38	16.3	8200000	2.73337e+06	27206.6	9.88	Hydrophis curtus	Q8UW25	cysteine-rich venom protein 1	2	22.47	16.31	92.5	7390000	(R)EIVDKHNALR(R)	1.42	0.13	0.89	597.833	6.85	0.181878	0.0819	0.0148958
														3	16.73	16.73	81.4	800000	(K)YLYVCQYCPAGNISSSIATPYK(S)	9.95	16.99	0.91	852.403	8.38
														3	12.18	12.18	80.2	10100	(R)SVKPTAR(N)	1.4	0	0.98	253.491	11
								1.50286e+07																	1		0.0819

[truncated: 1 more sheets: F10]
